# Supplementary material for: Microarrays, Enzymatic Assays, and MALDI-MS for Determining Specific Alterations to Mitochondrial Electron Transport Chain Activity, ROS Formation, and Lipid Composition in a Monkey Model of Parkinson’s Disease
Source: Int J Mol Sci. 2023 Mar 13;24(6):5470. doi: 10.3390/ijms24065470 (PMC10049643; doi:10.3390/ijms24065470)
Supplement: Supplementary file 1 [file ijms-24-05470-s001.zip]

Archive with 1 entries (1 files):
- ijms-2167407-supplementary.pdf
